# Supplementary material for: Comparative Evaluation of the Antidiabetic, Hypolipidemic and Antioxidant Effects of Polygonum persicaria L. Herb and Vaccinium myrtillus L. Leaves in Streptozotocin-Induced Diabetes
Source: Molecules. 2026 Jun 13;31(12):2080. doi: 10.3390/molecules31122080 (PMC13304656; doi:10.3390/molecules31122080)
Supplement: Supplementary file 1 [file molecules-31-02080-s001.zip]

Archive with 1 entries (1 files):
- molecules-4357005-supplementary.pdf
